# Supplementary material for: Selective Flamingo Medium for the Isolation of Aspergillus fumigatus
Source: Microorganisms. 2021 May 27;9(6):1155. doi: 10.3390/microorganisms9061155 (PMC8228204; doi:10.3390/microorganisms9061155)
Supplement: Supplementary file 1 [file microorganisms-09-01155-s001.zip]

Archive with 1 entries (1 files):
- microorganisms-1217730-supplementary.pdf
